# Supplementary material for: The safety and effectiveness of clopidogrel versus aspirin in Kawasaki disease with mild-to-moderate liver injury
Source: Sci Rep. 2023 Oct 26;13:18324. doi: 10.1038/s41598-023-45647-6 (PMC10603134; doi:10.1038/s41598-023-45647-6)
Supplement: Supplementary file 1 — Supplementary Table 1. [file 41598_2023_45647_MOESM1_ESM.xlsx]

## Sheet: Sheet1
The safety and effectiveness of clopidogrel versus aspirin in Kawasaki disease with mild-to-moderate liver injury
Lichao Gao*, Wei Wang*, Huafeng Wang, Zhufei Xu, Shulai Zhou, Zhimin Geng, Songling Fu, Chunhong Xie, Yiying Zhang, Yujia Wang#, Fangqi Gong#
Supplement Table 1. The detail characteristics of participants who diagnosed complete and incomplete Kawasaki disease
case number	fever	bilateral bulbar conjunctival injection	rash or redness at the site of BCG inoculation	nonsuppurative cervical lymphadenopathy	changes in the lips and oral cavity	changes in the peripheral extremities	diagnosis	urine ≥10 WBC/HPF	WBC count of ≥15000/mm3	anemia for age	PLT count of ≥450,000	CRP ≥ 30 mg/L	ESR ≥ 40 mm/hr	elevated ALT level	albumin ≤ 30g/L	positive echocardiogram
1	yes	yes	yes	yes	yes	no	complete
2	yes	yes	yes	yes	yes	no	complete
3	yes	yes	yes	yes	no	yes	complete
4	yes	yes	yes	yes	yes	yes	complete
5	yes	yes	yes	yes	yes	yes	complete
6	yes	yes	yes	yes	yes	yes	complete
7	yes	yes	yes	yes	yes	yes	complete
8	yes	yes	no	yes	yes	yes	complete
9	yes	yes	yes	yes	yes	no	complete
10	yes	no	yes	yes	yes	yes	complete
11	yes	yes	yes	yes	yes	yes	complete
12	yes	yes	yes	yes	yes	yes	complete
13	yes	yes	yes	no	no	no	incomplete	yes	no	yes	yes	yes	yes	yes	yes	no
14	yes	yes	yes	yes	yes	no	complete
15	yes	yes	yes	yes	yes	yes	complete
16	yes	yes	yes	yes	yes	yes	complete
17	yes	yes	yes	yes	yes	no	complete
18	yes	yes	yes	yes	yes	no	complete
19	yes	yes	yes	yes	yes	no	complete
20	yes	yes	no	yes	no	yes	incomplete	no	no	yes	yes	yes	yes	yes	yes	no
21	yes	yes	yes	yes	yes	yes	complete
22	yes	no	yes	yes	yes	yes	complete
23	yes	yes	yes	yes	yes	yes	complete
24	yes	yes	yes	yes	yes	yes	complete
25	yes	yes	yes	yes	yes	no	complete
26	yes	yes	no	yes	yes	no	incomplete	no	yes	yes	yes	yes	yes	yes	no	no
27	yes	yes	yes	yes	yes	no	complete
28	yes	yes	no	yes	yes	yes	complete
29	yes	yes	yes	yes	yes	yes	complete
30	yes	yes	yes	yes	no	yes	complete
31	yes	yes	yes	yes	yes	yes	complete
32	yes	yes	no	yes	yes	no	incomplete	no	yes	yes	no	yes	yes	yes	no	no
33	yes	yes	yes	yes	no	yes	complete
34	yes	yes	no	no	yes	no	incomplete	no	yes	yes	yes	yes	yes	yes	no	no
35	yes	yes	yes	yes	yes	no	complete
36	yes	yes	yes	yes	yes	no	complete
37	yes	yes	yes	yes	yes	yes	complete
38	yes	yes	yes	no	yes	yes	complete
39	yes	no	yes	yes	yes	no	incomplete	no	no	yes	yes	yes	yes	yes	yes	no
40	yes	yes	yes	yes	yes	yes	complete
41	yes	yes	yes	yes	yes	yes	complete
42	yes	yes	yes	yes	yes	yes	complete
43	yes	yes	yes	yes	yes	no	complete
44	yes	yes	yes	yes	yes	yes	complete
45	yes	yes	yes	yes	yes	no	complete
46	yes	yes	yes	yes	yes	no	complete
47	yes	yes	yes	yes	yes	yes	complete
48	yes	yes	yes	yes	yes	no	complete
49	yes	yes	yes	yes	yes	yes	complete
50	yes	yes	yes	yes	yes	yes	complete
51	yes	yes	no	yes	yes	yes	complete
52	yes	yes	yes	yes	yes	no	complete
53	yes	yes	yes	yes	yes	yes	complete
54	yes	yes	yes	yes	yes	yes	complete
55	yes	yes	yes	yes	yes	yes	complete
56	yes	yes	yes	yes	yes	no	complete
57	yes	yes	yes	yes	yes	yes	complete
58	yes	yes	yes	yes	yes	yes	complete
59	yes	yes	yes	yes	yes	no	complete
60	yes	yes	yes	yes	yes	yes	complete
61	yes	yes	yes	yes	yes	no	complete
62	yes	yes	yes	yes	yes	yes	complete
63	yes	yes	yes	yes	yes	no	complete
64	yes	yes	no	yes	yes	yes	complete
65	yes	yes	no	yes	yes	yes	complete
66	yes	yes	yes	yes	yes	yes	complete
67	yes	yes	yes	yes	yes	no	complete
68	yes	yes	yes	yes	yes	yes	complete
69	yes	yes	yes	yes	no	yes	complete
70	yes	yes	yes	no	yes	yes	complete
71	yes	yes	yes	yes	yes	yes	complete
72	yes	yes	yes	yes	yes	no	complete
73	yes	yes	yes	yes	yes	yes	complete
74	yes	yes	yes	yes	yes	yes	complete
75	yes	yes	yes	yes	yes	yes	complete
76	yes	yes	yes	yes	yes	no	complete
77	yes	yes	yes	yes	yes	no	complete
78	yes	yes	yes	yes	yes	yes	complete
79	yes	yes	yes	yes	yes	yes	complete
80	yes	yes	yes	yes	yes	yes	complete
81	yes	yes	yes	yes	yes	yes	complete
82	yes	yes	yes	yes	yes	yes	complete
83	yes	yes	yes	yes	yes	no	complete
84	yes	yes	no	yes	no	no	incomplete	no	yes	no	yes	yes	yes	yes	no	no
85	yes	yes	yes	yes	yes	yes	complete
86	yes	yes	yes	yes	no	yes	complete
87	yes	yes	yes	yes	no	yes	complete
88	yes	yes	yes	yes	yes	no	complete
89	yes	yes	yes	yes	yes	no	complete
90	yes	yes	no	yes	yes	yes	complete
91	yes	yes	yes	yes	yes	yes	complete
92	yes	yes	yes	no	yes	no	incomplete	yes	yes	yes	no	yes	yes	yes	yes	no
93	yes	yes	yes	yes	yes	no	complete
94	yes	yes	yes	no	yes	no	incomplete	no	yes	yes	yes	yes	yes	yes	no	yes
95	yes	yes	yes	yes	yes	yes	complete
96	yes	yes	yes	no	yes	no	incomplete	no	no	yes	yes	yes	yes	yes	no	no
97	yes	yes	yes	yes	yes	yes	complete
98	yes	yes	yes	yes	yes	no	complete
99	yes	yes	yes	yes	yes	no	complete
100	yes	yes	yes	yes	yes	no	complete
101	yes	yes	yes	yes	yes	no	complete
102	yes	yes	yes	yes	yes	no	complete
103	yes	yes	yes	yes	yes	yes	complete
104	yes	yes	yes	yes	yes	yes	complete
105	yes	yes	yes	yes	yes	yes	complete
106	yes	yes	yes	yes	yes	yes	complete
107	yes	yes	yes	yes	yes	no	complete
108	yes	yes	yes	no	yes	no	incomplete	no	yes	yes	yes	yes	yes	yes	no	no
109	yes	yes	yes	yes	yes	yes	complete
110	yes	yes	yes	yes	yes	no	complete
111	yes	yes	no	yes	yes	no	incomplete	no	yes	yes	no	yes	yes	yes	no	yes
112	yes	yes	yes	yes	yes	yes	complete
113	yes	yes	yes	yes	yes	no	complete
114	yes	yes	yes	yes	yes	no	complete
115	yes	yes	yes	yes	yes	yes	complete
116	yes	yes	yes	yes	no	yes	complete
117	yes	yes	yes	yes	yes	yes	complete
118	yes	yes	yes	no	yes	yes	complete
119	yes	yes	yes	yes	yes	yes	complete
120	yes	yes	yes	yes	yes	yes	complete
121	yes	yes	no	yes	yes	yes	complete
122	yes	yes	yes	yes	yes	no	complete
123	yes	yes	yes	yes	yes	yes	complete
124	yes	yes	no	yes	yes	yes	complete
125	yes	yes	no	yes	yes	yes	complete
126	yes	yes	yes	yes	yes	yes	complete
127	yes	yes	yes	yes	yes	yes	complete
128	yes	yes	yes	yes	yes	yes	complete
129	yes	yes	yes	yes	yes	yes	complete
130	yes	yes	yes	yes	yes	no	complete
131	yes	yes	no	yes	yes	yes	complete
132	yes	yes	yes	yes	yes	yes	complete
133	yes	yes	yes	yes	yes	yes	complete
134	yes	yes	yes	yes	yes	yes	complete
135	yes	yes	yes	yes	yes	no	complete
136	yes	yes	yes	yes	yes	no	complete
137	yes	yes	yes	yes	yes	no	complete
138	yes	no	no	yes	yes	yes	incomplete	no	no	yes	yes	yes	yes	yes	no	no
139	yes	yes	yes	yes	yes	yes	complete
140	yes	yes	yes	yes	yes	yes	complete
141	yes	yes	yes	no	yes	no	incomplete	yes	yes	yes	yes	yes	yes	yes	no	no
142	yes	yes	yes	yes	yes	yes	complete
143	yes	yes	yes	yes	yes	yes	complete
144	yes	yes	yes	yes	yes	no	complete
145	yes	no	yes	yes	yes	yes	complete
146	yes	yes	yes	yes	yes	no	complete
147	yes	yes	yes	yes	yes	yes	complete
148	yes	yes	yes	yes	yes	yes	complete
149	yes	yes	yes	yes	yes	yes	complete
150	yes	yes	yes	yes	yes	no	complete
151	yes	yes	no	yes	yes	no	incomplete	no	yes	yes	yes	yes	yes	yes	no	no
152	yes	yes	yes	yes	yes	yes	complete
153	yes	no	yes	yes	yes	yes	complete
154	yes	yes	yes	yes	yes	yes	complete
155	yes	yes	yes	no	yes	yes	complete
156	yes	yes	yes	yes	yes	no	complete
157	yes	yes	yes	yes	yes	no	complete
158	yes	yes	yes	yes	yes	yes	complete
159	yes	yes	no	yes	yes	no	incomplete	yes	no	yes	no	yes	yes	yes	no	no
160	yes	yes	yes	yes	yes	no	complete
161	yes	yes	yes	yes	yes	no	complete
162	yes	yes	yes	yes	yes	yes	complete
163	yes	yes	no	yes	yes	yes	complete
164	yes	yes	no	yes	yes	yes	complete
165	yes	yes	yes	yes	no	yes	complete
166	yes	yes	yes	yes	yes	yes	complete
BCG: Bacille de Calmette et Guérin, WBC: white blood cell, HPF: high power field, PLT: platelets, CRP: c-reactive protein, ESR: erythrocyte sedimentation rate, ALT: alanine aminotransferase
